# Supplementary material for: Prevalence and Risk Factors of Potentially Malignant Oral Lesion in Prison Population: A Systematic Review
Source: Dent J (Basel). 2026 May 14;14(5):302. doi: 10.3390/dj14050302 (PMC13205329; doi:10.3390/dj14050302)
Supplement: Supplementary file 1 [file dentistry-14-00302-s001.zip]

Archive with 1 entries (1 files):
- dentistry-4155667-supplementary.pdf
